# Supplementary material for: Serratus Anterior and Latissimus Dorsi Muscle Activation in Hypopressive Exercises Performed in Open Versus Closed Kinetic Chain: A Cross-Sectional Study
Source: Muscles. 2025 Jun 23;4(3):20. doi: 10.3390/muscles4030020 (PMC12265994; doi:10.3390/muscles4030020)
Supplement: Supplementary file 1 [file muscles-04-00020-s001.zip]

Archive with 1 entries (1 files):
- muscles-3674014-supplementary.pdf
